# Supplementary material for: Zebrafish Model to Study Angiotensin II-Mediated Pathophysiology
Source: Biology (Basel). 2021 Nov 13;10(11):1177. doi: 10.3390/biology10111177 (PMC8614710; doi:10.3390/biology10111177)
Supplement: Supplementary file 1 [file biology-10-01177-s001.zip]

Archive with 1 entries (1 files):
- biology-1382475-supplementary.pdf
